# Supplementary material for: AS-Quant: Detection and Visualization of Alternative Splicing Events with RNA-seq Data
Source: Int J Mol Sci. 2021 Apr 25;22(9):4468. doi: 10.3390/ijms22094468 (PMC8123109; doi:10.3390/ijms22094468)
Supplement: Supplementary file 1 [file ijms-22-04468-s001.zip]

Archive with 1 entries (1 files):
- ijms-1169729-SI.pdf
